# Supplementary material for: A TCP Transcription Factor in Malus halliana, MhTCP4, Positively Regulates Anthocyanins Biosynthesis
Source: Int J Mol Sci. 2022 Aug 12;23(16):9051. doi: 10.3390/ijms23169051 (PMC9409405; doi:10.3390/ijms23169051)
Supplement: Supplementary file 1 [file ijms-23-09051-s001.zip]

Archive with 1 entries (1 files):
- ijms-1853995-supplementary.xlsx
