# Supplementary material for: A TCP Transcription Factor in Malus halliana, MhTCP4, Positively Regulates Anthocyanins Biosynthesis
Source: Int J Mol Sci. 2022 Aug 12;23(16):9051. doi: 10.3390/ijms23169051 (PMC9409405; doi:10.3390/ijms23169051)
Supplement: Supplementary file 1 [file ijms-23-09051-s001.zip › ijms-1853995-supplementary.xlsx]

## Sheet: Sheet1 
Table S1 Candidate TCPs in Malus halliana petals
GeneID	Name	S1_mean	S2_mean	S3_mean	S1-vs-S2			S1-vs-S3			S2-vs-S3
					log2(fc)	PValue	FDR	log2(fc)	PValue	FDR	log2(fc)	PValue	FDR
HF01343	MhTCP9-3	23.7	9.77	8.833	-1.27846	2.07e-09	1.28e-08	-1.42386	3.1196e-12	1.51533e-11	-0.145401	0.103147	0.164007
HF02161	MhTCP7-1	55.26	14.65	46.313	-1.91533	1.78e-30	5.55e-29	-0.254808	0.185923	0.271519	1.66053	1.22716e-19	1.10625e-18
HF03916	MhTCP4	517.54	448.55	203.547	-0.206402	0.568034	0.679829	-1.34631	8.56606e-42	1.34407e-40	-1.13991	4.1462e-25	4.97448e-24
HF04865	MhTCP11	3.393	1.193	1.12	-1.50771	0.0391248	0.0758661	-1.5992	0.000201226	0.000498147	-0.0914984	0.833933	0.884028
HF07490	MhTCP15	2.317	0.16	0.233	-3.85591	2.63e-13	2.42e-12	-3.31159	3.18599e-12	1.54595e-11	0.544321	0.534465	0.631276
HF08276	MhTCP9-2	5.1	29.323	36.817	2.52348	1.04e-22	1.98e-21	2.85179	2.76403e-16	1.68699e-15	0.32831	0.453972	0.561558
HF09364	MhTCP5	0.677	0.523	0.127	-0.370715	0.688085	0.778933	-2.41741	0.000256631	0.00062715	-2.04669	0.00161546	0.00378263
HF09424	MhTCP12	0.06	0.4	0.087	2.73697	0.00726235	0.0170773	0.530515	0.751246	0.818779	-2.20645	0.0737535	0.122166
HF17085	MhTCP8	5.05	41.403	22.447	3.03539	9.44e-49	7.53e-47	2.15215	1.93259e-12	9.52152e-12	-0.883246	0.000176765	0.000479754
HF18273	MhTCP2	99.627	71.75	49.017	-0.473553	0.000311091	0.000951807	-1.02326	6.60938e-29	6.98317e-28	-0.549706	3.75739e-12	2.14427e-11
HF19636	MhTCP7-2	92.35	13.31	39.2	-2.7946	1.41e-70	2.85e-68	-1.23626	2.45565e-10	1.04845e-09	1.55834	1.00638e-19	9.10911e-19
HF23618	MhTCP19-1	3.22	10.717	18.043	1.73472	4.23e-10	2.81e-09	2.48633	1.00362e-22	8.3883e-22	0.75161	0.0040642	0.00887527
HF24854	MhTCP14-2	4.033	0.26	0.96	-3.95539	4.47e-14	4.41e-13	-2.07087	4.70108e-05	0.000125061	1.88452	0.00457935	0.0099052
HF25736	MhTCP19-2	30.32	71.067	35.94	1.2289	1.49e-22	2.81e-21	0.245321	0.0715346	0.116894	-0.983583	1.19389e-15	8.56999e-15
HF27227	MhTCP9-1	33.68	34.4	10.463	0.0305164	0.163583	0.256923	-1.68655	1.99846e-18	1.35812e-17	-1.71707	4.38948e-29	6.22432e-28
HF32417	MhTCP10-2	5.43	12.78	17.113	1.23486	6.79e-05	0.000231912	1.6561	3.05824e-07	1.00955e-06	0.421233	0.131666	0.202567
HF32940	MhTCP20-2	5.813	13.537	65.773	1.21943	9.07e-12	7.25e-11	3.50007	6.83494e-111	3.97182e-109	2.28063	3.40066e-58	1.14886e-56
HF33404	MhTCP13	54.493	66.747	153.317	0.292616	0.0526897	0.0985746	1.49236	7.09506e-14	3.80891e-13	1.19975	1.26483e-09	5.91926e-09
HF36668	MhTCP10-1	14.653	5.647	14.203	-1.37576	1.17e-06	5.18e-06	-0.0449993	0.986649	0.991132	1.33076	1.64151e-11	8.94853e-11
HF39051	MhTCP20-1	1.25	2.07	7.92	0.727703	0.0264403	0.0539556	2.66357	4.91071e-20	3.6114e-19	1.93587	8.85131e-09	3.84457e-08
HF42456	MhTCP14-1	4.713	1.31	3.217	-1.84718	2.85e-08	1.55e-07	-0.551181	0.104611	0.163592	1.296	9.70204e-06	3.10222e-05

## Sheet: Sheet2
Supplementary Table S2 Primers for real-time quantitative PCR, gene full length cloning, and vector construction
Gene	ID	Primer	Primer sequence						Used for
MhTCP4	HF03916	MhTCP4-F	ATGACAGAGGCTTTTGGGAGAGCCA						qRT-PCR
		MhTCP4-R	TCAATGGCGAGAATTGGAGGAAGC						qRT-PCR
MhCHS	HF35684	MhCHS-F	GGTGGTTGTTGAAGTCCC						qRT-PCR
		MhCHS-R	TAGCTTGGTGAGCTGGTAG						qRT-PCR
MhCHI	HF25114	MhCHI-F	ACTTTGTTCCTCGGTGGC						qRT-PCR
		MhCHI-R	AACTCCTCGGCGGTCTTA						qRT-PCR
MhF3'H	HF24768	MhF3'H-F	CGTTGCTGTCGCTCACGGATGA						qRT-PCR
		MhF3'H-R	ATGACGTGTCAGTGCCAGCTGTG						qRT-PCR
MhDFR	HF13503	MhDFR-F	AGTCCGAATCCGTTTGTGTC						qRT-PCR
		MhDFR-R	TTGTGGGCTTGATCACTTCA						qRT-PCR
MhANS	HF39612	MhANS-F	AGTATGCCAATGACCAGG						qRT-PCR
		MhANS-R	GCTCTTCAAGTCCACCAAC						qRT-PCR
MhUFGT	HF23295	MhUFGT-F	CCCTTCTTGTGGTCTATCAAGG						qRT-PCR
		MhUFGT-R	TGGTAAAAACTCCATCCTCCAC						qRT-PCR
18S	DQ341382	18S-F	GAGCCTGAGAAACGGCTACC						qRT-PCR
		18S-R	GTCACTACCTCCCCGTGTCA						qRT-PCR
MhTCP4	HF03916	MhTCP4-clone-F	gcTCTAGAATGACAGAGGCTTTTGGGAGAG						Full length cloning and pBI121 vector construction
		MhTCP4-clone-R	cGAGCTCTCAATGGCGAGAATTGGAGG						Full length cloning and pBI121 vector construction
MhTCP4	HF03916	MhTCP4-3’UTR-F	cgcGGATCCCTCTTCAAAAGGGCTCA						pTRV2 vector construction
		MhTCP4-3’UTR-R	tccCCCGGGCTACGAATGAAAATAAAGCA						pTRV2 vector construction
MhTCP4	HF03916	MhTCP4-BD-F	ctcagaggaggacctgcataATGACAGAGGCTTTTGGGAGA						pGBKT7 vector construction
		MhTCP4-BD-R	ccgctgcaggtcgacggatcATGGCGAGAATTGGAGG						pGBKT7 vector construction
MhMYB10	HF36879	MhMYB10-AD-F	actcactatagggcgaattcATGGAGGGATATAACGA						pGADT7 vector construction
		MhMYB10-AD-R	attcgcgaacgcgtgagctcTTCTTCTTTTGAATGATTCC						pGADT7 vector construction
MhTCP4	HF03916	MhTCP4-AD-F	cgtaccagattacgctcataATGACAGAGGCTTTTGGGAGA						pGADT7 vector construction
		MhTCP4-AD-R	cagctcgagctcgatggatcATGGCGAGAATTGGAGG						pGADT7 vector construction
MhMYB10	HF36879	proMhMYB10-F	actcactatagggcgaattcGAAATCGTTAGAAGGTATAAGG						pHIS2 vector construction
		proMhMYB10-R	attcgcgaacgcgtgagctcTTCGTTGGATTCCGTTAAGC						pHIS2 vector construction
MhCHS	HF35684	proMhCHS-F	actcactatagggcgaattcTGTTATAGGTGTTCGACTTTG						pHIS2 vector construction
		proMhCHS-R	attcgcgaacgcgtgagctcTTCTGTATATCCGATCGTCGA						pHIS2 vector construction
MhCHI	HF25114	proMhCHI-F	actcactatagggcgaattcCTTTGTGGCAACATAACA						pHIS2 vector construction
		proMhCHI-R	attcgcgaacgcgtgagctcTGGAGGTTAGAAAGCTTG						pHIS2 vector construction
MhF3'H	HF24768	proMhF3'H-F	actcactatagggcgaattcTTATTCGTCAGAGTAAAC						pHIS2 vector construction
		proMhF3'H-R	attcgcgaacgcgtgagctcTGTGAGGTCTTAGTGACA						pHIS2 vector construction
MhDFR	HF13503	proMhDFR-F	actcactatagggcgaattcATAAGGGAAAAGGGGTGG						pHIS2 vector construction
		proMhDFR-R	attcgcgaacgcgtgagctcATCTTGTGTGTATGTGCTTAC						pHIS2 vector construction
MhANS	HF39612	proMhANS-F	actcactatagggcgaattcAGTCTCTCAACTAAAAACCCA						pHIS2 vector construction
		proMhANS-R	attcgcgaacgcgtgagctcTTTTGGAGCTGGCTTTCGACA						pHIS2 vector construction
MhUFGT	HF23295	proMhUFGT-F	actcactatagggcgaattcGAGAGTAAGTGTCTTTCC						pHIS2 vector construction
		proMhUFGT-R	attcgcgaacgcgtgagctcTACAGCTTACAAGGCTAA						pHIS2 vector construction
MhTCP4	HF03916	MhTCP4-62SK-F	tcccccgggctgcaggaattcATGACAGAGGCTTTTGGGAGA						pGREEN II 62-SK vector construction
		MhTCP4-62SK-R	tgatttcagcgaattggtaccATGGCGAGAATTGGAGG						pGREEN II 62-SK vector construction
MhCHI	HF25114	proMhCHI-LUC-F	gggccccccctcgaggtcgacCTTTGTGGCAACATAACA						pGREEN II 0800-LUC vector construction
		proMhCHI-LUC-R	cgctctagaactagtggatccTGGAGGTTAGAAAGCTTG						pGREEN II 0800-LUC vector construction
MhF3'H	HF24768	proMhF3'H-LUC-F	gggccccccctcgaggtcgacTTATTCGTCAGAGTAAAC						pGREEN II 0800-LUC vector construction
		proMhF3'H-LUC-R	cgctctagaactagtggatccTGTGAGGTCTTAGTGACA						pGREEN II 0800-LUC vector construction
